# Supplementary material for: Chemistry Related to the Catalytic Cycle of the Antioxidant Ebselen
Source: Molecules. 2023 Apr 26;28(9):3732. doi: 10.3390/molecules28093732 (PMC10180093; doi:10.3390/molecules28093732)
Supplement: Supplementary file 1 [file molecules-28-03732-s001.zip]

Archive with 1 entries (1 files):
- molecules-2352814-supplementary.pdf
